# Supplementary material for: The pragmatics of exhaustivity in embedded questions: an experimental comparison of know and predict in German and English
Source: Front Psychol. 2023 Sep 13;14:1148275. doi: 10.3389/fpsyg.2023.1148275 (PMC10525336; doi:10.3389/fpsyg.2023.1148275)
Supplement: Supplementary file 1 [file Data_Sheet_1.CSV]

part_number	verb	role	condition	answer
1	know	1	SE	1
1	know	1	IE	0
1	know	1	WE	1
1	predict	1	SE	1
1	predict	1	IE	0
1	predict	1	WE	0
10	know	2	SE	1
10	know	2	IE	0
10	know	2	WE	0
10	predict	2	SE	1
10	predict	2	IE	0
10	predict	2	WE	0
11	know	1	SE	1
11	know	1	IE	0
11	know	1	WE	0
11	predict	1	SE	1
11	predict	1	IE	0
11	predict	1	WE	0
12	know	2	SE	1
12	know	2	IE	1
12	know	2	WE	0
12	predict	2	SE	1
12	predict	2	IE	1
12	predict	2	WE	0
13	know	1	SE	1
13	know	1	IE	0
13	know	1	WE	0
13	predict	1	SE	1
13	predict	1	IE	1
13	predict	1	WE	0
14	know	2	SE	1
14	know	2	IE	0
14	know	2	WE	1
14	predict	2	SE	1
14	predict	2	IE	0
14	predict	2	WE	0
15	know	1	SE	1
15	know	1	IE	1
15	know	1	WE	0
15	predict	1	SE	1
15	predict	1	IE	0
15	predict	1	WE	0
16	know	2	SE	1
16	know	2	IE	1
16	know	2	WE	0
16	predict	2	SE	1
16	predict	2	IE	1
16	predict	2	WE	0
17	know	1	SE	1
17	know	1	IE	1
17	know	1	WE	0
17	predict	1	SE	1
17	predict	1	IE	0
17	predict	1	WE	0
18	know	2	SE	1
18	know	2	IE	1
18	know	2	WE	0
18	predict	2	SE	1
18	predict	2	IE	0
18	predict	2	WE	0
19	know	1	SE	1
19	know	1	IE	1
19	know	1	WE	0
19	predict	1	SE	1
19	predict	1	IE	0
19	predict	1	WE	0
20	know	2	SE	1
20	know	2	IE	0
20	know	2	WE	0
20	predict	2	SE	1
20	predict	2	IE	1
20	predict	2	WE	0
22	know	2	SE	1
22	know	2	IE	1
22	know	2	WE	0
22	predict	2	SE	1
22	predict	2	IE	1
22	predict	2	WE	0
23	know	1	SE	1
23	know	1	IE	0
23	know	1	WE	0
23	predict	1	SE	1
23	predict	1	IE	0
23	predict	1	WE	0
24	know	2	SE	1
24	know	2	IE	1
24	know	2	WE	0
24	predict	2	SE	1
24	predict	2	IE	0
24	predict	2	WE	0
25	know	2	SE	1
25	know	2	IE	1
25	know	2	WE	0
25	predict	2	SE	1
25	predict	2	IE	1
25	predict	2	WE	0
26	know	1	SE	1
26	know	1	IE	1
26	know	1	WE	0
26	predict	1	SE	1
26	predict	1	IE	1
26	predict	1	WE	0
3	know	1	SE	1
3	know	1	IE	0
3	know	1	WE	1
3	predict	1	SE	1
3	predict	1	IE	0
3	predict	1	WE	0
4	know	2	SE	1
4	know	2	IE	0
4	know	2	WE	0
4	predict	2	SE	1
4	predict	2	IE	1
4	predict	2	WE	0
5	know	1	SE	1
5	know	1	IE	0
5	know	1	WE	0
5	predict	1	SE	1
5	predict	1	IE	0
5	predict	1	WE	0
6	know	2	SE	1
6	know	2	IE	0
6	know	2	WE	0
6	predict	2	SE	1
6	predict	2	IE	1
6	predict	2	WE	0
7	know	1	SE	1
7	know	1	IE	0
7	know	1	WE	0
7	predict	1	SE	1
7	predict	1	IE	1
7	predict	1	WE	0
8	know	2	SE	1
8	know	2	IE	0
8	know	2	WE	0
8	predict	2	SE	1
8	predict	2	IE	0
8	predict	2	WE	0
9	know	1	SE	1
9	know	1	IE	1
9	know	1	WE	0
9	predict	1	SE	1
9	predict	1	IE	1
9	predict	1	WE	0
21	know	1	SE	1
21	know	1	IE	1
21	know	1	WE	0
21	predict	1	SE	1
21	predict	1	IE	0
21	predict	1	WE	0
