# Supplementary material for: The pragmatics of exhaustivity in embedded questions: an experimental comparison of know and predict in German and English
Source: Front Psychol. 2023 Sep 13;14:1148275. doi: 10.3389/fpsyg.2023.1148275 (PMC10525336; doi:10.3389/fpsyg.2023.1148275)
Supplement: Supplementary file 2 [file Data_Sheet_2.CSV]

part_number	condition	answer	role	verb	experiment
1	SE	1	1	know	one
1	IE	0	1	know	one
1	IE	0	1	know	one
1	IE	0	1	know	one
1	IE	1	1	know	one
1	WE	1	1	know	one
1	WE	0	1	know	one
1	WE	0	1	know	one
1	WE	0	1	know	one
3	IE	1	1	know	one
3	IE	1	1	know	one
3	WE	0	1	know	one
3	WE	0	1	know	one
3	IE	0	1	know	one
3	WE	0	1	know	one
3	WE	0	1	know	one
3	SE	1	1	know	one
3	IE	0	1	know	one
5	IE	0	1	know	one
5	WE	0	1	know	one
5	WE	0	1	know	one
5	WE	0	1	know	one
5	IE	0	1	know	one
5	IE	0	1	know	one
5	SE	1	1	know	one
5	IE	0	1	know	one
5	WE	0	1	know	one
7	SE	1	1	know	one
7	IE	0	1	know	one
7	IE	0	1	know	one
7	IE	0	1	know	one
7	IE	0	1	know	one
7	WE	0	1	know	one
7	WE	0	1	know	one
7	WE	0	1	know	one
7	WE	0	1	know	one
9	IE	1	1	know	one
9	IE	1	1	know	one
9	WE	0	1	know	one
9	IE	0	1	know	one
9	IE	0	1	know	one
9	WE	0	1	know	one
9	WE	0	1	know	one
9	WE	0	1	know	one
9	SE	1	1	know	one
13	IE	1	1	know	one
13	WE	0	1	know	one
13	IE	0	1	know	one
13	SE	1	1	know	one
13	IE	0	1	know	one
13	WE	0	1	know	one
13	IE	0	1	know	one
13	WE	0	1	know	one
13	WE	0	1	know	one
15	SE	1	1	know	one
15	IE	1	1	know	one
15	IE	1	1	know	one
15	IE	1	1	know	one
15	IE	1	1	know	one
15	WE	0	1	know	one
15	WE	0	1	know	one
15	WE	0	1	know	one
15	WE	0	1	know	one
17	IE	1	1	know	one
17	WE	0	1	know	one
17	SE	1	1	know	one
17	IE	1	1	know	one
17	WE	1	1	know	one
17	WE	1	1	know	one
17	IE	1	1	know	one
17	WE	1	1	know	one
17	IE	1	1	know	one
21	IE	0	1	know	one
21	WE	0	1	know	one
21	SE	1	1	know	one
21	WE	0	1	know	one
21	IE	0	1	know	one
21	IE	0	1	know	one
21	IE	0	1	know	one
21	WE	0	1	know	one
21	WE	0	1	know	one
2	SE	1	2	know	one
2	IE	0	2	know	one
2	IE	0	2	know	one
2	IE	0	2	know	one
2	IE	0	2	know	one
2	WE	0	2	know	one
2	WE	0	2	know	one
2	WE	0	2	know	one
2	WE	0	2	know	one
4	WE	0	2	know	one
4	WE	0	2	know	one
4	WE	0	2	know	one
4	SE	1	2	know	one
4	WE	0	2	know	one
4	IE	0	2	know	one
4	IE	0	2	know	one
4	IE	0	2	know	one
4	IE	0	2	know	one
6	IE	1	2	know	one
6	IE	1	2	know	one
6	SE	1	2	know	one
6	WE	1	2	know	one
6	IE	1	2	know	one
6	WE	1	2	know	one
6	WE	0	2	know	one
6	IE	1	2	know	one
6	WE	1	2	know	one
8	SE	1	2	know	one
8	IE	1	2	know	one
8	IE	1	2	know	one
8	IE	1	2	know	one
8	IE	1	2	know	one
8	WE	0	2	know	one
8	WE	0	2	know	one
8	WE	0	2	know	one
8	WE	0	2	know	one
10	WE	0	2	know	one
10	IE	0	2	know	one
10	IE	0	2	know	one
10	WE	0	2	know	one
10	IE	0	2	know	one
10	IE	0	2	know	one
10	WE	0	2	know	one
10	SE	1	2	know	one
10	WE	0	2	know	one
12	WE	1	2	know	one
12	SE	1	2	know	one
12	WE	0	2	know	one
12	WE	0	2	know	one
12	WE	0	2	know	one
12	IE	1	2	know	one
12	IE	0	2	know	one
12	IE	0	2	know	one
12	IE	0	2	know	one
16	IE	1	2	know	one
16	WE	0	2	know	one
16	SE	1	2	know	one
16	IE	1	2	know	one
16	WE	0	2	know	one
16	IE	1	2	know	one
16	WE	0	2	know	one
16	WE	0	2	know	one
16	IE	1	2	know	one
18	IE	0	2	know	one
18	WE	0	2	know	one
18	SE	1	2	know	one
18	IE	0	2	know	one
18	WE	0	2	know	one
18	IE	0	2	know	one
18	IE	0	2	know	one
18	WE	0	2	know	one
18	WE	0	2	know	one
20	IE	1	2	know	one
20	SE	1	2	know	one
20	IE	0	2	know	one
20	IE	0	2	know	one
20	WE	0	2	know	one
20	WE	0	2	know	one
20	WE	0	2	know	one
20	IE	0	2	know	one
20	WE	0	2	know	one
22	WE	0	2	know	one
22	WE	0	2	know	one
22	IE	1	2	know	one
22	SE	1	2	know	one
22	IE	1	2	know	one
22	IE	1	2	know	one
22	WE	0	2	know	one
22	WE	0	2	know	one
22	IE	1	2	know	one
23	WE	0	1	know	one
23	WE	1	1	know	one
23	WE	0	1	know	one
23	IE	0	1	know	one
23	WE	0	1	know	one
23	SE	1	1	know	one
23	IE	1	1	know	one
23	IE	0	1	know	one
23	IE	1	1	know	one
24	IE	0	2	know	one
24	IE	0	2	know	one
24	IE	0	2	know	one
24	WE	0	2	know	one
24	WE	0	2	know	one
24	IE	0	2	know	one
24	WE	0	2	know	one
24	SE	1	2	know	one
24	WE	0	2	know	one
11	SE	1	1	know	one
11	IE	1	1	know	one
11	IE	1	1	know	one
11	IE	1	1	know	one
11	IE	1	1	know	one
11	WE	0	1	know	one
11	WE	0	1	know	one
11	WE	0	1	know	one
11	WE	0	1	know	one
25	SE	1	1	know	two
25	IE	1	1	know	two
25	WE	0	1	know	two
25	SE	1	1	predict	two
25	IE	1	1	predict	two
25	WE	0	1	predict	two
26	SE	1	2	know	two
26	IE	0	2	know	two
26	WE	0	2	know	two
26	SE	1	2	predict	two
26	IE	1	2	predict	two
26	WE	0	2	predict	two
27	IE	1	1	know	two
27	WE	0	1	know	two
27	IE	1	1	predict	two
27	WE	0	1	predict	two
27	SE	1	1	know	two
27	SE	1	1	predict	two
28	SE	1	2	know	two
28	IE	0	2	know	two
28	WE	0	2	know	two
28	SE	1	2	predict	two
28	IE	1	2	predict	two
28	WE	0	2	predict	two
29	SE	1	1	know	two
29	IE	1	1	know	two
29	WE	0	1	know	two
29	SE	1	1	predict	two
29	IE	1	1	predict	two
29	WE	0	1	predict	two
30	SE	1	2	predict	two
30	SE	1	2	know	two
30	WE	0	2	predict	two
30	WE	0	2	know	two
30	IE	1	2	predict	two
30	IE	1	2	know	two
31	SE	1	1	know	two
31	WE	0	1	know	two
31	WE	0	1	predict	two
31	IE	0	1	know	two
31	SE	1	1	predict	two
31	IE	1	1	predict	two
32	WE	0	2	predict	two
32	WE	0	2	know	two
32	SE	1	2	predict	two
32	IE	1	2	predict	two
32	IE	1	2	know	two
32	SE	1	2	know	two
33	SE	1	1	know	two
33	IE	0	1	know	two
33	WE	0	1	know	two
33	SE	1	1	predict	two
33	IE	1	1	predict	two
33	WE	0	1	predict	two
34	IE	0	2	predict	two
34	WE	0	2	know	two
34	SE	1	2	know	two
34	IE	0	2	know	two
34	WE	0	2	predict	two
34	SE	1	2	predict	two
36	SE	1	2	know	two
36	IE	0	2	know	two
36	WE	0	2	know	two
36	SE	1	2	predict	two
36	IE	1	2	predict	two
36	WE	0	2	predict	two
35	SE	1	1	know	two
35	IE	1	1	know	two
35	WE	0	1	know	two
35	SE	1	1	predict	two
35	IE	1	1	predict	two
35	WE	0	1	predict	two
37	IE	0	1	know	two
37	SE	1	1	know	two
37	WE	0	1	know	two
37	IE	1	1	predict	two
37	WE	0	1	predict	two
37	SE	1	1	predict	two
38	IE	1	2	know	two
38	SE	1	2	know	two
38	WE	0	2	know	two
38	IE	1	2	predict	two
38	SE	1	2	predict	two
38	WE	0	2	predict	two
39	SE	1	1	predict	two
39	IE	1	1	know	two
39	WE	0	1	predict	two
39	IE	1	1	predict	two
39	SE	1	1	know	two
39	WE	0	1	know	two
41	SE	1	1	know	two
41	IE	0	1	know	two
41	WE	0	1	know	two
41	SE	1	1	predict	two
41	IE	1	1	predict	two
41	WE	0	1	predict	two
40	IE	1	2	predict	two
40	WE	0	2	predict	two
40	SE	1	2	predict	two
40	IE	1	2	know	two
40	SE	1	2	know	two
40	WE	0	2	know	two
42	WE	0	2	know	two
42	WE	0	2	predict	two
42	SE	1	2	predict	two
42	IE	1	2	predict	two
42	SE	1	2	know	two
42	IE	0	2	know	two
43	SE	1	1	predict	two
43	WE	0	1	predict	two
43	IE	0	1	know	two
43	SE	1	1	know	two
43	IE	1	1	predict	two
43	WE	0	1	know	two
44	WE	0	2	predict	two
44	IE	1	2	know	two
44	SE	1	2	know	two
44	SE	1	2	predict	two
44	WE	0	2	know	two
44	IE	1	2	predict	two
45	SE	1	1	predict	two
45	WE	0	1	predict	two
45	IE	1	1	predict	two
45	IE	0	1	know	two
45	SE	1	1	know	two
45	WE	0	1	know	two
46	SE	1	2	know	two
46	SE	1	2	predict	two
46	IE	0	2	know	two
46	WE	0	2	know	two
46	IE	1	2	predict	two
46	WE	0	2	predict	two
47	WE	0	1	predict	two
47	IE	1	1	predict	two
47	SE	1	1	know	two
47	WE	0	1	know	two
47	IE	0	1	know	two
47	SE	1	1	predict	two
48	SE	1	2	know	two
48	SE	1	2	predict	two
48	WE	0	2	predict	two
48	IE	0	2	predict	two
48	WE	0	2	know	two
48	IE	1	2	know	two
49	IE	1	1	predict	three
49	IE	1	1	predict	three
58	IE	1	2	predict	three
58	IE	1	2	predict	three
59	IE	1	1	predict	three
59	IE	1	1	predict	three
60	IE	1	2	predict	three
60	IE	1	2	predict	three
61	IE	0	1	predict	three
61	IE	0	1	predict	three
62	IE	1	2	predict	three
62	IE	1	2	predict	three
63	IE	1	1	predict	three
63	IE	1	1	predict	three
64	IE	1	2	predict	three
64	IE	1	2	predict	three
65	IE	1	1	predict	three
65	IE	1	1	predict	three
66	IE	1	2	predict	three
66	IE	1	2	predict	three
67	IE	1	1	predict	three
67	IE	1	1	predict	three
50	IE	1	2	predict	three
50	IE	0	2	predict	three
68	IE	1	2	predict	three
68	IE	1	2	predict	three
69	IE	0	1	predict	three
69	IE	1	1	predict	three
70	IE	0	2	predict	three
70	IE	1	2	predict	three
71	IE	1	1	predict	three
71	IE	1	1	predict	three
72	IE	1	2	predict	three
72	IE	1	2	predict	three
73	IE	1	1	predict	three
73	IE	1	1	predict	three
74	IE	1	2	predict	three
74	IE	1	2	predict	three
75	IE	1	2	predict	three
75	IE	1	2	predict	three
76	IE	1	1	predict	three
76	IE	1	1	predict	three
51	IE	1	1	predict	three
51	IE	1	1	predict	three
77	IE	0	2	predict	three
77	IE	1	2	predict	three
78	IE	1	1	predict	three
78	IE	0	1	predict	three
79	IE	1	2	predict	three
79	IE	1	2	predict	three
52	IE	1	2	predict	three
52	IE	1	2	predict	three
53	IE	1	1	predict	three
53	IE	1	1	predict	three
54	IE	1	2	predict	three
54	IE	1	2	predict	three
55	IE	0	1	predict	three
55	IE	1	1	predict	three
56	IE	1	2	predict	three
56	IE	1	2	predict	three
57	IE	1	1	predict	three
57	IE	1	1	predict	three
