# Supplementary material for: The pragmatics of exhaustivity in embedded questions: an experimental comparison of know and predict in German and English
Source: Front Psychol. 2023 Sep 13;14:1148275. doi: 10.3389/fpsyg.2023.1148275 (PMC10525336; doi:10.3389/fpsyg.2023.1148275)
Supplement: Supplementary file 3 [file Data_Sheet_3.ZIP]

Archive with 20 entries (20 files):
- Materials/Programme_to_run_experiment_online_and_stimuli/python_script_experiment_online_version.py
- Materials/Instructions_for_participants/Instructions_role_2.pdf
- Materials/Instructions_for_participants/Instructions_role_1.pdf
- Materials/Programme_to_run_experiment_online_and_stimuli/List5_English_final.xlsx
- Materials/Programme_to_run_experiment_online_and_stimuli/finalcoinsunder700.gif
- Materials/Programme_to_run_experiment_online_and_stimuli/money_decreased_img2.gif
- Materials/Programme_to_run_experiment_online_and_stimuli/money_decreased.gif
- Materials/Programme_to_run_experiment_online_and_stimuli/List6_English_final.xlsx
- Materials/Programme_to_run_experiment_online_and_stimuli/finalcoinsover700.gif
- Materials/Programme_to_run_experiment_online_and_stimuli/current_balance.gif
- Materials/Programme_to_run_experiment_online_and_stimuli/List2_English_final.xlsx
- Materials/Programme_to_run_experiment_online_and_stimuli/List1_English_final.xlsx
- Materials/Programme_to_run_experiment_online_and_stimuli/money_decreased_below300.gif
- Materials/Programme_to_run_experiment_online_and_stimuli/finalcoinsover1000.gif
- Materials/Programme_to_run_experiment_online_and_stimuli/List4_English_final.xlsx
- Materials/Programme_to_run_experiment_online_and_stimuli/money_decreased_img1.gif
- Materials/Programme_to_run_experiment_online_and_stimuli/Auswertung_Wett2_Rolle1.xlsx
- Materials/Programme_to_run_experiment_online_and_stimuli/List3_English_final.xlsx
- Materials/Programme_to_run_experiment_online_and_stimuli/Auswertung_Wett2_Rolle2.xlsx
- Materials/Programme_to_run_experiment_online_and_stimuli/angie-j-XrhrDsZML9Q-unsplash (1).gif
