# Supplementary material for: The pragmatics of exhaustivity in embedded questions: an experimental comparison of know and predict in German and English
Source: Front Psychol. 2023 Sep 13;14:1148275. doi: 10.3389/fpsyg.2023.1148275 (PMC10525336; doi:10.3389/fpsyg.2023.1148275)
Supplement: Supplementary file 3 [file Data_Sheet_3.ZIP › Materials/Programme_to_run_experiment_online_and_stimuli/python_script_experiment_online_version.py]

# -*- coding: utf-8 -*-
"""
Created on Mon Dec 21 00:45:06 2020

@author: 
"""
# ------------------------------------------
# modules
# ------------------------------------------
from openpyxl import load_workbook # .xlsx I/O

import os #import the os package
import sys

import numpy as np #other needed modules
import random

import tkinter as tk # for graphical interface
import tkinter.messagebox


# ------------------------------------------
# program parameters
# ------------------------------------------
filedirectory = "C:\\Users\\edestruel\\Dropbox\\Betting_experiment_English\\Experiment" # use '\\' while changing the directory to where you saved the excel and image file
os.getcwd() # Confirm the current working directory 
os.chdir(filedirectory) 

DATA_FILE = ["Auswertung_Wett2_Rolle1.xlsx", "Auswertung_Wett2_Rolle2.xlsx"] #define exel data sheets 
# please make sure the lists are in correct order so the program can later determine the correct list from input.
# eg: BET_FILE = ["List1...", "List2...", "List3..."]
BET_FILE = ["List1_English_final.xlsx", "List2_English_final.xlsx", "List3_English_final.xlsx", "List4_English_final.xlsx", "List5_English_final.xlsx", "List6_English_final.xlsx"] 

tkfontsize = 15 # fontsize used everywhere

# money values for the participants are defined in the main program below.


# ------------------------------------------
# function definitions
# ------------------------------------------
def read_excel_file(filename): # read in the item lists
    book = load_workbook(filename)
    ws = book.active # this is supposed to set the worksheet to table 1
    
    type_data = []
    item_data = []
    subject_data = []
    question_data = []
    answer_data = []
    reality_data = []
    correct_data = []
    
    for i in range(len(ws['B'])):
        type_data.append(ws['B'][i].value)
        item_data.append(ws['F'][i].value)
        subject_data.append(ws['G'][i].value) #subject data, cell with Tim does etc..
        question_data.append(ws['H'][i].value) #question data, who has a fear of flying e.g.
        answer_data.append(ws['I'][i].value) #answer data, contact lenses are a great invention e.g.
        reality_data.append(ws['J'][i].value) #reality data, what happened for real
        correct_data.append(ws['K'][i].value) #is bet correct or false
        
    return np.asarray(type_data, dtype=object), np.asarray(item_data, dtype=object), np.asarray(subject_data, dtype=object), np.asarray(question_data, dtype=object), np.asarray(answer_data, dtype=str), np.asarray(reality_data, dtype=object), np.asarray(correct_data, dtype=object)


class Copy_excel: # used for creating a modified copy of provided output files
    def __init__(self, src, xlsxdest):
        self.wb = load_workbook(src)
        self.ws = self.wb["Tabelle1"]
        self.dest = xlsxdest

    # Write the value in the cell defined by row_dest+column_dest         
    def write_workbook(self,row_dest,column_dest,value):
        c = self.ws.cell(row = row_dest, column = column_dest)
        c.value = value

    # Save excel file
    def save_excel(self) :  
        self.wb.save(self.dest)


class SimpleTable(tk.Frame): # generates empty tk table
    def __init__(self, parent, rows=10, columns=2):
        # use black background so it "peeks through" to 
        # form grid lines
        tk.Frame.__init__(self, parent, background="black")
        self._widgets = []
        
        for row in range(rows):
            current_row = []
            for column in range(columns):
                if row == 0: # make it so that the first row text is bold
                    label = tk.Label(self, text="%s/%s" % (row, column), 
                                 borderwidth=0, width=10, font=('times', tkfontsize, 'bold'))
                else:
                    label = tk.Label(self, text="%s/%s" % (row, column), 
                                 borderwidth=0, width=10, font=('times', tkfontsize))
                label['bg'] = 'white' # add white background
                label.grid(row=row, column=column, sticky="nsew", padx=1, pady=1)
                current_row.append(label)
            self._widgets.append(current_row)

        for column in range(columns):
            self.grid_columnconfigure(column, weight=1)

    def set(self, row, column, value): # routine to modify table
        widget = self._widgets[row][column]
        widget.configure(text=value)                


def quitTk(): # function to call when the Tk abort button is pressed. This should abort the loop by quitting the whole script
    sys.exit(-1)


def getInput(Fname): # function for input of yes or no when handing in or accepting
    a = Fname.get()

    global choice
    choice = [a]


def userinput(): # only used in getnumber function below
    global variable
    global thexinput
    
    a = thexinput.get()
    variable = a


def getnumber(title, instructiontext, prefill): #tk window to read in an integer. window title, instruction text and prefilled form input can be specified
    global variable
    global thexinput
    
    window = tk.Tk()                
    window.title(title) 
    window.geometry('+350+130') 
    
    # top and bottom frame
    main = tk.Frame(window, pady = '150')
    main.pack()
    
    bottom = tk.Frame(window, pady = '150')
    bottom.pack(side = tk.BOTTOM)
    
    #initialize variable
    thexinput = tk.StringVar()  
    
    # place elements
    L1 = tk.Label(main, text=instructiontext, font=('times', tkfontsize))
    L1.pack(padx = '25')
    E1= tk.Entry(main, textvariable=thexinput, bd=5, font=('times', tkfontsize))
    E1.insert(tk.END, prefill)
    E1.pack(padx = '25')
    
    b = tk.Button(bottom, text = 'Submit', command = lambda:[userinput(), window.destroy()], font=('times', tkfontsize))
    b.pack()
     
    window.attributes("-fullscreen", True)
    window.mainloop()
    
    return variable

def showString(string): #tk window for single line string output
    window = tk.Tk()                
    window.geometry('+350+130') 
    
    # top and bottom frame
    main = tk.Frame(window, pady = '150')
    main.pack()
    bottom = tk.Frame(window, pady = '150')
    bottom.pack(side = tk.BOTTOM)
    
    # place elements
    L1 = tk.Label(main, text=string, font=('times', tkfontsize))
    L1.pack(padx = '25')
    b = tk.Button(bottom, text = 'continue', command = lambda:[window.destroy()], font=('times', tkfontsize))
    b.pack()
     
    window.attributes("-fullscreen", True)
    window.mainloop()

def yesinput(): # function for yes-button
    global choice
    global finished
    
    choice = "yes"
    finished = 1


def noinput(): # function for no-button
    global choice
    global finished
    
    choice = "no"
    finished = 1


def flipinput(): # function for flip-button
    global flip
    
    flip = not flip


def itemfunction(i, s, q, a, r, c, currentbalance, participantbalance, istable, roleindex, suppressimage): # this function is responsible for displaying one item
    global finished
    global flip
    
    # sometimes, None type elements incorrectly get converted to "None" strings, which we want to be empty
    if a == "None":
        a = ""
    
    #Ausgabe von Tkinter Fenstern für Bettingslip
    finished = False # when this is set to true, the choice has been handed in and the next item should be displayed
    flip = False # False: frontside. true: backside
    
    buttonheight = 3
    buttonwidth = 15
    
    while finished == False:
        bettingslip = tk.Tk() #creating Window
                
        # generate main (for text) and bottom (for buttons) frames as well as left and wight borders
        top = tk.Frame(bettingslip, pady = '25') #height=6500, width=9000
        top.pack()
        
        bottom = tk.Frame(bettingslip, pady = '25')
        bottom.pack(side = tk.BOTTOM)
        
        left = tk.Frame(bettingslip, padx = '125')
        left.pack(side = tk.LEFT)
        pl = tk.Frame(left, width=1, height=1)
        pl.pack()
        right = tk.Frame(bettingslip, padx = '125')
        right.pack(side = tk.RIGHT)
        pr = tk.Frame(right, width=1, height=1)
        pr.pack()
        
        # format main so that its style matches that of the text box, which is not present when showing tables
        main = tk.Frame(bettingslip, pady = '0', padx = '0', bg= "white", borderwidth=1, relief="sunken") #height=6500, width=9000
        main.pack(fill=tk.BOTH, expand=True)
        
        
        # generate main content suitable for front or backside
        if flip == False:
            text = tk.Text(main, font=("Times", tkfontsize), wrap="word", padx='30', pady='15')
            tktext = "\nLilly bets: \n"+s+" " +q+"\n\n\n"+a
            tktitle = "Betting Slip"
                        
            text.insert(tk.INSERT, tktext)
            text.tag_add("bold", 3.0, 4.0)
            text.tag_config("bold", font=("Times", tkfontsize, "bold"))
            
            text.config(state=tk.DISABLED)
            text.pack(fill=tk.X)
            
        elif flip == True:
            if istable == False:
                # if we want no table, generate text box with result
                text = tk.Text(main, font=("Times", tkfontsize), wrap="word", padx='30', pady='15')
                tktext =  "\n\n\n\n"+r
                text.insert(tk.INSERT, tktext)
                
                text.config(state=tk.DISABLED)
                text.pack(fill=tk.X)
                
            else:
                # generate table
                table = SimpleTable(main, len(r), len(r[0]))
                table.pack(fill=tk.X, padx = '30', pady= '60')
                
                # fill table
                for row in range(len(r)):
                    for col in range(len(r[0])):
                        table.set(row, col, r[row][col])
                        
            tktitle = "Backside of Betting Slip"
            
        # Label and buttons:
        # Create label 
        l = tk.Label(top, text = tktitle) 
        l.config(font =('times', tkfontsize))
        
        # change button text depending on role
        if roleindex == 1:
            yestext = "Cash in\n-10c"
            notext = "Don't cash in"
        elif roleindex == 2:
            yestext = "Pay winnings\n-20c"
            notext = "Don't pay winnings"
            
        # yes button
        yesbutton = tk.Button(bottom, text = yestext, font =('times', tkfontsize), height = buttonheight, 
           width = buttonwidth, command = lambda:[yesinput(), bettingslip.destroy()])  
        
        # no button
        nobutton = tk.Button(bottom, text = notext, font =('times', tkfontsize), height = buttonheight, 
           width = buttonwidth, command = lambda:[noinput(), bettingslip.destroy()])  
        
        # flip button
        flipbutton = tk.Button(bottom, text = "flip",font =('times', tkfontsize), height = buttonheight, 
           width = buttonwidth, command = lambda:[flipinput(), bettingslip.destroy()])  

        # abort button
        abortbutton = tk.Button(bottom, text = "quit",font =('times', tkfontsize), height = buttonheight, 
           width = buttonwidth, command = lambda:[bettingslip.destroy(), quitTk()])  
        
        # pack all elements
        l.pack() 
        yesbutton.pack(side = tk.LEFT, padx = '5') 
        nobutton.pack(side = tk.LEFT, padx = '5') 
        flipbutton.pack(side = tk.LEFT, padx = '5') 
        abortbutton.pack(side = tk.LEFT, padx = '5') 
        bettingslip.attributes("-fullscreen", True)
        bettingslip.mainloop()
         
    # Visualization for current balance - ATTENTION PICTURES HAVE TO BE GIF/PNG AND SMALLER THAN SIZE OF CANVAS
    if suppressimage == False: # do not do this for the training items
        # initialize Tk
        canvas_width = 860
        canvas_height =620
        manycoins= tk.Tk()
        
        canvas = tk.Canvas(manycoins, 
                           width=canvas_width, 
                           height=canvas_height)
        
        abortbutton = tk.Button(manycoins, text = "continue",font =('times', tkfontsize), height = buttonheight, 
                                            width = buttonwidth, command = lambda:[manycoins.destroy()])   
               
        # determine change in balance and label
        if choice == "yes":
            participantbalance += actionmodifier
            
            münzenbalance = tk.Label(manycoins, text= "\n" + "Your balance decreased by " + str(-1*actionmodifier)+"c and is now "+str(participantbalance)+"c.")
            münzenbalance.config(font=('times', tkfontsize))
        elif choice == "no":
            münzenbalance = tk.Label(manycoins, text= "\n" + "Your balance didn't change. It is "+str(participantbalance)+"c.")
            münzenbalance.config(font=('times', tkfontsize))
        
        münzenbalance.pack()
        canvas.pack()
        abortbutton.pack()
        manycoins.attributes("-fullscreen", True)
                    
        # generate appropriate image
        if participantbalance >= imageboundary:
            img = tk.PhotoImage(file="money_decreased_img1.gif") #bild muss Gif/PNG sein und Exakt die Pixel Größe des Fensters haben
            canvas.create_image(20,20, anchor=tk.NW, image=img)
        else:
            img = tk.PhotoImage(file="money_decreased_img2.gif") #bild muss Gif/PNG sein und Exakt die Pixel Größe des Fensters haben
            canvas.create_image(20,20, anchor=tk.NW, image=img)
        
        
        tk.mainloop()

    return choice


# ------------------------------------------
# main program
# ------------------------------------------

# get participant code, role and list
partcode = getnumber("Participant Code", "Please specify a participant code (used to save results): ", 1) + "_results.xlsx"
listindex = int(getnumber ("List Index", "Specify the number of the list to use: ", 1))
roleindex = int(getnumber ("Role Index", "Choose role (1...handing in bets; 2...evaluating bets): ", 1))

print('You have chosen list', listindex, 'and role', roleindex, '. Starting now.')
print()

# generate training items, fillers, testitems and total lists
traininglist = []
fillerlist = []
testlist = []


# ------------------------------------------
# read in data
type_data, item_data, subject_data, question_data_old, answer_data_old, reality_data_old, correct_data = read_excel_file(BET_FILE[listindex - 1])
lenitems = len(type_data) # total number of items

# if answer_data contains tables, this needs to be converted to be python-readable
# also, we want to convert None-Type elements to empty strings
answer_data = []
reality_data = []
question_data = []
istable_list = np.empty(lenitems, dtype=bool)

for i in range(lenitems):
    if answer_data_old[i] == None:
        answer_data.append("")
    else:
        answer_data.append(str(answer_data_old[i]))

for i in range(lenitems):
    if question_data_old[i] == None:
        question_data.append("")
    else:
        question_data.append(str(question_data_old[i]))

for i in range(lenitems):
    if isinstance(reality_data_old[i], str):
        if reality_data_old[i][0:5] == "table":
            list1 = reality_data_old[i].split(';')
            for j in range(1, len(list1)):
                list1[j] = list1[j].split(',')
            reality_data.append(np.delete(list1, 0))
            istable_list[i] = True
        else:
            reality_data.append(str(reality_data_old[i]))
            istable_list[i] = False
    else:
        istable_list[i] = False
        if reality_data_old[i] == None:
            reality_data.append("")
        else:
            reality_data.append(str(reality_data_old[i]))
            
# correct commented newlines when excel importing
answer_data = np.asarray([a.replace('\\n', '\n') for a in answer_data], dtype=object)

# now, create lists for items sorted by the type:
for i in range(lenitems):
    if isinstance(type_data[i], str):
        if type_data[i][0:8] == 'testitem':
            testlist.append([item_data[i], subject_data[i], question_data[i], answer_data[i], reality_data[i], correct_data[i], istable_list[i], type_data[i]])
        elif type_data[i][0:8] == 'training':
            traininglist.append([item_data[i], subject_data[i], question_data[i], answer_data[i], reality_data[i], correct_data[i], istable_list[i], type_data[i]])
        elif type_data[i] == 'filler':
            fillerlist.append([item_data[i], subject_data[i], question_data[i], answer_data[i], reality_data[i], correct_data[i], istable_list[i], type_data[i]])


# ------------------------------------------
# generate random order. currently, fillers and testitems are not discriminated when doing randomization
lenindex = len(testlist) + len(fillerlist) # number of all items to be randomized
indexlist = np.arange(lenindex)
random.shuffle(indexlist)

resultlist = np.empty(lenindex, dtype=object)

# now generate sorted list with already random order
randlist = np.append(np.asarray(testlist, dtype=object), fillerlist, 0)


# ------------------------------------------
# run the experiment end call the graphical interface
# initialize balance and modificators
if roleindex == 1:
    currentbalance = 500        # starting money. current balance is real balance
    participantbalance = 500    # this is what participants see
    actionmodifier = -10        # cost for handing in bet
    correctmodifier = 30        # winning bet
    incorrectmodifier = 0       # losing bet
    imageboundary = 330         # if participantbalance is below this, a different image is displayed
elif roleindex == 2:
    currentbalance = 1500
    participantbalance = 1500
    actionmodifier = -20        # cost for cashing out bet
    correctmodifier = 0         # correct cash out
    incorrectmodifier = -30     # penalty for incorrect cash out
    imageboundary = 1000
else: 
    print ('role index is not valid. aborting')
    exit(-1)

# first, training items:
for i in range(len(traininglist)):
    result = itemfunction(traininglist[i][0], traininglist[i][1], traininglist[i][2], traininglist[i][3], traininglist[i][4], traininglist[i][5], currentbalance, participantbalance, traininglist[i][6], roleindex, True)

showString("The experiment starts now.")

# then, fillers and testitems in random order:
j = 0 # this is used to determine when to do a break
for i in indexlist:
    result = itemfunction(randlist[i][0], randlist[i][1], randlist[i][2], randlist[i][3], randlist[i][4], randlist[i][5], currentbalance, participantbalance, randlist[i][6], roleindex, False)
    
    # generate new balance and save result
    if result == "yes":
        # update both balances with action cost
        currentbalance += actionmodifier
        participantbalance += actionmodifier
      
      
        # check if action was correct
        if randlist[i][5] == 'correct':
            currentbalance += correctmodifier
            
        # save result in list
        resultlist[i] = "submitted"
        
    elif result == "no":
        # check if action was correct
        if randlist[i][5] == 'correct' and randlist[i][7] == 'filler':
            currentbalance += incorrectmodifier
            
        # save result in list
        resultlist[i] = "not"
        
    else: # this is an error case which should not be reached
        print('warning: no valid result')    
        resultlist[i] = result
    
    # Do a break after half of the items are completed
    j += 1
    if j == int(len(indexlist) / 2): 
        showString("Break")


# ------------------------------------------ 
# show final balance in the Tk window
window = tk.Tk()                
window.title("End of Experiment") 

# top and bottom frame
main = tk.Frame(window, pady = '100')
main.pack()

bottom = tk.Frame(window, pady = '100')
bottom.pack(side = tk.BOTTOM)

canvas_width = 600
canvas_height =720
finalcanvas = tk.Canvas(window, 
                           width=canvas_width, 
                           height=canvas_height)

if currentbalance > 1000:
    finalimg = tk.PhotoImage(file="finalcoinsover1000.gif") #bild muss Gif/PNG sein und Exakt die Pixel Größe des Fensters haben
elif currentbalance > 700:
    finalimg = tk.PhotoImage(file="finalcoinsover700.gif")
    
else:
    finalimg = tk.PhotoImage(file="finalcoinsunder700.gif")
    
finalcanvas.create_image(20,20, anchor=tk.NW, image=finalimg)

# place elements
L1 = tk.Label(main, text='The experiment is now concluded. Your final balance is ' + str(currentbalance) + 'c. Thank you for your participation!', font=('times', tkfontsize))
L1.pack(padx = '25')

b = tk.Button(bottom, text = 'Submit', command = lambda:[window.destroy()], font=('times', tkfontsize))
b.pack()

finalcanvas.pack()
 
window.attributes("-fullscreen", True)
window.mainloop()
    

# ------------------------------------------ 
# output result file for excel analysis
print()
print('experiment finished. now exporting results')

resultxlsx = Copy_excel(DATA_FILE[roleindex - 1], partcode) # open copy of results excel file

# modify cells of the copy to contain obtained results
for i in range(lenindex):
    resultxlsx.write_workbook(3+i, 10, resultlist[i])
    resultxlsx.write_workbook(3+i, 7, indexlist[i]+1)
    
resultxlsx.save_excel() # save file

print('finished exporting under', partcode)
