# Supplementary material for: The pragmatics of exhaustivity in embedded questions: an experimental comparison of know and predict in German and English
Source: Front Psychol. 2023 Sep 13;14:1148275. doi: 10.3389/fpsyg.2023.1148275 (PMC10525336; doi:10.3389/fpsyg.2023.1148275)
Supplement: Supplementary file 3 [file Data_Sheet_3.ZIP › Materials/Programme_to_run_experiment_online_and_stimuli/List2_English_final.xlsx]

## Sheet: Tabelle1
code		verb	reading	negation	item			answer	reality	expected answer
1*1	testitem_exh	know	SE	no_neg	contact lenses	Tim knows	who of the participants wears contact lenses.	Tim: \n"Contact lenses are a great invention! They allow so much more flexibility than glasses. I noticed that Alicia, Freddy and Carlos wear contacts. That's why they have such bright blue eyes. Mary and Sophia don't wear contacts, though. They have great eye sight."	table; Person, Wears contact lenses; Alicia, yes; Carlos, yes; Freddy, yes; Mary, no; Sophia, no	correct
1*2	testitem_exh	know	SE	neg	sushi	Tim doesn't know	who of the participants likes sushi.	Tim: \n"I love Asian food, especially sushi! I noticed that Mary, Freddy and Sophia like sushi as well. The three of them had quite a lengthy discussion about sushi once. Carlos and Alicia, however, are not really into Asian food and don't like sushi.	table; Person, Likes sushi; Alicia, no; Carlos, no; Freddy, yes; Mary, yes; Sophia, yes	correct
1*3	testitem_exh	know	IE	no_neg	only child	Tiffany knows	who of the participants is an only child.	Tiffany: \n"Oh yeah, on the topic of only children: I noticed that Carlos, Mary and Freddy are all only children. I feel like you can really tell. However, I didn't notice whether Alicia and Sophia are only children. I just can't remember if it was ever mentioned."	table; Person, Is only child; Alicia, no; Carlos, yes; Freddy, yes; Mary, yes; Sophia, no	correct
1*4	testitem_exh	know	IE	neg	lactose intolerant	Tiffany doesn't know	who of the participants is lactose intolerant.	Tiffany: \n"It's so annoying having food intolerances! I noticed that Alicia, Sophia and Carlos are lactose intolerant. The three of them always shared their lactase pills. Concerning Freddy and Mary, however, I'm unsure. I couldn't figure out whether they are lactose intolerant."	table; Person, Is lactose intolerant; Alicia, yes; Carlos, yes; Freddy, no; Mary, no; Sophia, yes	correct
1*5	testitem_exh	know	WE	no_neg	Star Wars	Tim knows	who of the participants is a Star Wars fan.	Tim: \n"Oh, I for one love Star Wars and I am looking forward to Episode IX! I noticed that Sophia, Freddy, Mary and Alicia are Star Wars fans as well. Carlos, on the other hand, is not a Star Wars fan. Too bad!"	table; Person, Is Star Wars fan; Alicia, no; Carlos, no; Freddy, yes; Mary, no; Sophia, yes	correct
1*6	testitem_exh	know	WE	neg	fear of flying	Tim doesn't know	who of the participants has a fear of flying.	Tim: \n"Oh yeah, the one episode in which the participants had to fly in an airplane. I witnessed Freddy, Alicia, Carlos and Mary's fear of flying. The poor things still had to board the plane, though. On the other hand, Sophia stayed cool. She didn't have any fear of flying."	table; Person, Has fear of flying; Alicia, yes; Carlos, no; Freddy, yes; Mary, no; Sophia, no	correct
1*7	testitem_exh	surprise	SE	no_neg	pottery	Tiffany was surprised	who of the participants made a pottery mug on the show.	Tiffany: \n"Tim, do you remember the episode in which Freddy and Alicia were the only ones to make a pottery mug? The other three spent the time sleeping. I expected Freddy and Alicia to make a pottery mug, but I also expected Carlos and Sophia to make a pottery mug as well. I was under the impression that they liked manual work."	table; Person, Made pottery mug; Alicia, yes; Carlos, no; Freddy, yes; Mary, no; Sophia, no	correct
1*8	testitem_exh	surprise	SE	neg	picture	Tiffany wasn't surprised	who of the participants painted a picture on the show.	Tiffany: \n"Tim, do you remember the episode in which Sophia and Alicia painted a picture and the other three were lazing around on the couch? I expected Sophia and Alicia to paint a picture on the show, but I also expected Mary and Freddy to paint a picture. I thought they were super creative."	table; Person, Painted picture; Alicia, yes; Carlos, no; Freddy, no; Mary, no; Sophia, yes	correct
1*9	testitem_exh	surprise	WE_hom	no_neg	snake	Tim was surprised	who of the participants petted a snake on the show.	Tim: \n"I always enjoy the memories of the episode in which Alicia, Carlos and Sophia petted a snake and the other two were too afraid. I didn't expect Alicia, Carlos and Sophia to pet a snake on the show. I was under the impression that the three of them were really scared of reptiles."	table; Person, Petted snake; Alicia, yes; Carlos, yes; Freddy, no; Mary, no; Sophia, yes	correct
1*10	testitem_exh	surprise	WE_hom	neg	hookah	Tim wasn't surprised	who of the participants smoked hookah on the show.	Tim: \n"Tiffany, do you remember the episode in which Freddy, Alicia and Mary smoked hookah and the other two left the house to set a statement against smoking? I didn't expect Freddy, Alicia and Mary to smoke on the show. I was under the impression the three of them were extremely health-conscious."	table; Person, Smoked hookah; Alicia, yes; Carlos, no; Freddy, yes; Mary, yes; Sophia, no	correct
1*11	testitem_exh	surprise	WE_out	no_neg	Basketball	Tiffany was surprised	who of the participants played basketball on the show.	Tiffany: \n"Tim, do you remember the episode in which Sophia, Mary, Alicia and Carlos played basketball and Freddy rather watched TV instead? I didn't expect Sophia and Mary to play basketball on the show. I was under the impression the two of them were incredibly unathletic."	table; Person, Played basketball; Alicia, yes; Carlos, yes; Freddy, no; Mary, yes; Sophia, yes	correct
1*12	testitem_exh	surprise	WE_out	neg	grasshopper	Tiffany wasn't surprised	who of the participants ate a grasshopper on the show.	Tiffany: \n"I often think back to the episode in which Freddy, Alicia, Carlos and Mary bravely ate a grasshopper and Sophia refused. I didn't expect Freddy and Alicia to eat a grasshopper since they are usually quite picky eaters."	table; Person, Ate grasshopper; Alicia, yes; Carlos, yes; Freddy, yes; Mary, yes; Sophia, no	correct
1*13	testitem_exh	correctly predict	SE	no_neg	cold	Tim correctly predicted	who of the participants would catch a cold during the show.	Dialogue from the first episode, in which the five participants had newly moved into the glass house. \n\nTiffany: \n"Tim, what is your prediction? Who of the participants will catch a cold during the show?" \n\nTim: \n"Alicia, Mary and Carlos will catch a cold. They seem to be a bit sensitive. Freddy and Sophia, on the other hand, seem more robust. They won't catch a cold during the show."	table; Person, Caught cold; Alicia, yes; Carlos, yes; Freddy, no; Mary, yes; Sophia, no	correct
1*14	testitem_exh	correctly predict	SE	neg	lose temper	Tim didn't predict correctly	who of the participants would lose their temper on the show.	Dialogue from the first episode, in which the five participants had newly moved into the glass house. \n\nTiffany: \n"Tim, what's your prediction? Who of the participants will lose their temper on the show?" \n\nTim: \n"Well, Freddy, Alicia and Sophia seem to be a bit choleric. The three of them will lose their temper on the show. Mary and Carlos seem calmer. They won't lose their temper."	table; Person, Lost temper; Alicia, yes; Carlos, no; Freddy, yes; Mary, no; Sophia, yes	correct
1*15	testitem_exh	correctly predict	IE	no_neg	cookies	Tiffany correctly predicted	who of the participants would bake cookies on the show.	Dialogue from the first episode, in which the five participants had newly moved into the glass house. \n\nTim: \n"Tiffany, what is your prediction? Who of the participants will bake cookies on the show?" \n\n Tiffany: \n"Well, I say Carlos, Mary and Alicia will bake cookies on the show and maybe Freddy and Sophia will bake cookies, too."	table; Person, Baked cookies; Alicia, yes; Carlos, yes; Freddy, no; Mary, yes; Sophia, no	correct
1*16	testitem_exh	correctly predict	IE	neg	parachuting	Tiffany didn't predict correctly	who of the participants would go parachuting on the show.	Dialogue from the first episode, in which the five participants had newly moved into the glass house. \n\nTim: \n"Tiffany, what is your prediction? Who of the participants will go parachuting on the show?" \n\nTiffany: \n"Well, Freddy, Carlos and Mary seem fearless. The two of them will go parachuting and maybe Alicia and Sophia will go parachuting, too."	table; Person, Went parachuting; Alicia, no; Carlos, yes; Freddy, yes; Mary, yes; Sophia, no	correct
1*17	testitem_exh	correctly predict	WE	no_neg	elephant	Tim correctly predicted	who of the participants would ride an elephant on the show.	Dialogue from the first episode, in which the five participants had newly moved into the glass house. \n\nTiffany: \n"Tim, what is your prediction? Who of the participants will ride an elephant on the show?" \n\nTim: \n"Alicia, Carlos, Mary and Freddy love animals. They will ride an elephant. Sophia, on the other hand, will not ride an elephant. I think she's afraid of such large animals."	table; Person, Rode elephant; Alicia, yes; Carlos, no; Freddy, no; Mary, yes; Sophia, no	correct
1*18	testitem_exh	correctly predict	WE	neg	tattoo	Tim didn't predict correctly	who of the participants would get a tattoo on the show	Dialogue from the first episode, in which the five participants had newly moved into the glass house. \n\nTiffany: \n"Tim, what's your prediction? Who of the participants will get a tattoo on the show?" \n\nTim: \n"Sophia, Freddy, Alicia and Mary will get a tattoo. They seem to be up for anything. Carlos seems more timid. He won't be getting a tattoo on the show."	table; Person, got tattoo; Alicia, no; Carlos, no; Freddy, yes; Mary, no; Sophia, yes	correct
1*19	testitem_exh	agree	SE	no_neg	humor	Tiffany and Tim agree on	who of the participants has a good sense of humor.	Tiffany: \n"I'd like to talk about the sense of humor of our participants. In my opinion, Freddy has a great sense of humor." \n\nTim: \n"You're right. But don't forget Mary and Alicia. Their jokes quite often make me laugh as well." \n\nTiffany: \n"True, Mary and Alicia also have a good sense of humor. Sophia and Carlos, on the other hand, aren't funny at all." \n\nTim: \n"Yeah, those two really…		correct
1*20	testitem_exh	agree	SE	neg	hairdo	Tiffany and Tim don't agree on	who of the participants has a great hairdo.	Tiffany: \n"On the topic of hairdos. So Freddy and Sophia have great hairdos. \n\nTim: \n"Absolutely! I need to ask them which hairdresser they go to. I think that Mary has a great hairdo, too." \n\nTiffany: \n"Yes, I feel the same. Alicia and Carlos, however, have pretty plain hairdos. " \n\n Tim: \n"Yes, exactly. I don't like their hairdos either."		correct
1*21	testitem_exh	agree	IE	no_neg	personality	Tim and Tiffany agree on	who of the participants has an annoying personality.	Tim: \n"What I really want to talk about: I can't help but think that Freddy, Sophia and Alicia have incredibly annoying personalities." \n\nTiffany: \n"Thank you for addressing that! I feel the same. What do you think about Mary and Carlos? I can't really say if they have annoying personalities or not." \n\nTim: \n"Hmmm, yeah, that's difficult. I don't have an opinion on that either."		correct
1*22	testitem_exh	agree	IE	neg	karaoke	Tim and Tiffany don't agree on	who of the participants is a good singer.	Tim: \n"In the last episode the participants had to sing karaoke. I was really impressed by Alicia, Carlos and Sophia. They are really good singers." \n\nTiffany: \n"Totally! They sang incredibly well. What do you think about Freddy and Mary. I, personally, don't have an opinion about their singing skills" \n\nTim: \n"Yes, I feel the same. I also don't know what to think about their singing."		correct
1*23	testitem_exh	agree	WE	no_neg	loser	Tiffany and Tim agree on	who of the participants is a sore loser.	Tiffany: \n"I would like to talk about the episode in which the participants played board games. I noticed that Alicia, Mary and Sophia are pretty sore losers, while Carlos handled losing very well." \n\nTim: \n"Well, I also think that Alicia, Mary and Sophia are very sore losers. However, apart from Carlos I think Freddy is also not a sore loser. Both of them handled losing gracefully." \n\nTiff…		correct
1*24	testitem_exh	agree	WE	neg	dress	Tiffany and Tim don't agree on	who of the participants dresses stylishly.	Tiffany: \n"Let's talk about the way the participants dress. I think Sophia, Carlos and Freddy dress very stylishly, while Alicia dresses awfully." \n\nTim: \n"I also think that Sophia, Carlos and Freddy dress nicely. However, apart from Alicia I think Mary also dresses terribly. Both of them wear really weird clothes." \n\nTiffany: \n"Hm. I have no opinion about Mary's style of dress."		correct
1*25	testitem_si	violation			instagram	Some participants will post stories on Instagram.			table; Person, Posted stories on Instagram; Alicia, yes; Carlos, yes; Freddy, yes; Mary, yes; Sophia, yes	correct
1*26	testitem_si	violation			sunburn	Some participants will get a sunburn.			table; Person, Got sunburn; Alicia, yes; Carlos, yes; Freddy, yes; Mary, yes; Sophia, yes	correct
1*27	testitem_si	violation			intermittent fasting	Some participants will do intermittent fasting.			table; Person, Did intermittent fasting; Alicia, yes; Carlos, yes; Freddy, yes; Mary, yes; Sophia, yes	correct
1*28	testitem_si	violation			help with quests	Some participants will help others with their quests.			table; Person, Helped others with quests; Alicia, yes; Carlos, yes; Freddy, yes; Mary, yes; Sophia, yes	correct
1*29	testitem_si	no_violation			miss families	Some participants will miss their families badly.			table; Person, Missed family badly; Alicia, yes; Carlos, yes; Freddy, no; Mary, no; Sophia, no	correct
1*30	testitem_si	no_violation			dye hair	Some participants will dye their hair.			table; Person, Dyed hair; Alicia, no; Carlos, no; Freddy, yes; Mary, no; Sophia, yes	correct
1*31	testitem_si	no_violation			play tricks	Some participants will play tricks on others.			table; Person, Played tricks on others; Alicia, no; Carlos, yes; Freddy, no; Mary, yes; Sophia, no	correct
1*32	testitem_si	no_violation			bungee jump	Some participants will do a bungee jump.			table; Person, Did bungee jump; Alicia, yes; Carlos, no; Freddy, no; Mary, no; Sophia, yes	correct
1*33	testitem_si	neg_baseline			trampoline	Some participants will jump on the trampoline every day.			table; Person, Jumped on trampoline every day; Alicia, no; Carlos, no; Freddy, no; Mary, no; Sophia, no	correct
1*34	testitem_si	neg_baseline			diary	Some participants will keep a diary.			table; Person, Kept diary; Alicia, no; Carlos, no; Freddy, no; Mary, no; Sophia, no	correct
1*35	testitem_si	neg_baseline			home workout	Some participants will do a home workout every day.			table; Person, Did home workout every day; Alicia, no; Carlos, no; Freddy, no; Mary, no; Sophia, no	correct
1*36	testitem_si	neg_baseline			share reward	Some participants will share their rewards with the group.			table; Person, Shared rewards; Alicia, no; Carlos, no; Freddy, no; Mary, no; Sophia, no	correct
37	filler	know	na	no_neg		Tim knows	where Freddy went on vacation recently.	Tim: \n"Freddy always talks about how great his vacations are. On his last vacation, he was on Madeira Island. He really liked it there."	Location of Freddy's last vacation: Madeira Island.	correct	no table
38	filler	know	na	no_neg		Tiffany doesn't know	which ice cream flavor Sophia likes the most.	Tiffany: \n"Sophia loves ice cream. She could always eat it and she likes stracciatella best."	Sophia's favorite ice cream flavor: stracciatella	false	no table
39	filler	know	na	no_neg		Tim knows	for how long Freddy has been single.	Tim: \n"Freddy hasn't had much luck with women in a while. He's been single for four years now. Poor guy!"	Amount of years Freddy has been single: three	false	no table
40	filler	surprise	na	no_neg		Tiffany was surprised	who of the participants kissed on the show.	Tiffany: \n"Oh, I want to say something concerning Alicia and Carlos' kiss. I didn't expect Alicia and Carlos to kiss. I hadn't noticed that these two liked each other."	People who kissed on the show: Alicia and Carlos	correct	no table
41	filler	surprise	na	neg		Tiffany wasn't surprised	who of the participants did a headstand on the show.	Tiffany: \n"Concerning Mary's headstand: It was to be expected. I, anyhow, expected Mary to do a headstand. She always does difficult Yoga exercizes."	table; Person, Did headstand; Alicia, no; Carlos, no; Freddy, no; Mary, yes; Sophia, no	correct
42	filler	surprise	na	no_neg		Tim was surprised	who of the participants organized a trip on the show.	Tim: \n"So Sophia organized this really cool trip for the whole group. I didn't expect her to organize a trip. It doesn't really seem her type to do things like that."	table; Person, Organized trip; Alicia, no; Carlos, no; Freddy, no; Mary, no; Sophia, yes	correct
43	filler	correctly predict	na	no_neg		Tim correctly predicted	who would be the person who wins at Monopoly.	Dialogue from the first episode, in which the five participants had newly moved into the glass house. \n\nTiffany: \n"Tim, what is your prediction? Who of the participants will win at Monopoly?" \n\nTim: \n"I am under the impression that Sophia is a good player. I say she will win at Monopoly."	Participant who won at Monopoly: Sophia	correct	no table
44	filler	correctly predict	na	neg		Tim didn't predict correctly	who would be the person who shears sheep on the show.	Dialogue from the first episode, in which the five participants had newly moved into the glass house. \n\nTiffany: \n"Tim, what is your prediction? Who of the participants will be the one to shear a sheep during the long night of animalistic dares?" \n\nTim: \n"I have quite a clear intuition on that one: Alicia will be the one to shear a sheep."	Participant who sheared a sheep during the long night of animalistic dares: Freddy	correct	no table
45	filler	correctly predict	na	neg		Tiffany didn't predict correctly	who of the participants would go in the hot tub on the show.	Dialogue from the first episode, in which the five participants had newly moved into the glass house. \n\nTim: \n"Tiffany, what is your prediction? Who of the participants will go in the hot tub on the show?" \n\nTiffany: \n"That's an easy question to answer. All of them will go in the hot tub. It's a great group activity and who doesn't like hot tubs?!"	table; Person, Went in the hot tub; Alicia, yes; Carlos, yes; Freddy, yes; Mary, yes; Sophia, yes	false
46	filler	agree	na	no_neg		Tiffany and Tim agree on	whether Freddy is a good dancer.	Tiffany: \n"I would like to talk about Freddy's dancing skills one more time. I think he's a great dancer." \n\nTim: \n"Totally. Whenever I see Freddy dance, I feel like joining in." \n\nTiffany: \n"I can imagine. He really has the rhythm in his blood."		correct
47	filler	agree	na	neg		Tiffany and Tim don't agree on	whether the dares on the show are spectacular enough.	Tiffany: \n"On the topic of dares: I think they're not spectacular enough. I hope we'll have more extreme dares next season." \n\nTim: \n"Really? You think? I thought the dares on the show were spectacular enough. Think back to the grasshoppers!" \n\nTiffany: \n"I didn't think they were spectacular. We should do something with fire or wild animals for once."		correct
48	filler	agree	na	no_neg		Tiffany and Tim agree on	whether the glass house is furnished nicely.	Tiffany: \n"I would like to come to talk about the furniture in the glass house. I am not so delighted about how the house is furnished this season." \n\nTim: \n"What, really? How come? It's furnished so nicely and really modern. And there's a lot of light thanks to the many windows. I really like the furnishing." \n\nTiffany: \n"No, I wouldn't consider that nice.		false
49	filler	party				No participant will throw a party on the show.			table; Person, Organized a party on the show; Alicia, yes; Carlos, no; Freddy, no; Mary, no; Sophia, no	false
50	filler	fridge				No participant will clean the fridge.			table; Person, Cleaned fridge; Alicia, no; Carlos, no; Freddy, no; Mary, no; Sophia, no	correct
T1	training1	know		neg		Tiffany doesn't know	who of the participants was born 1990.	Tiffany: \n"Give me a moment to think. So Carlos and Sophia are the youngest on the show. You can clearly see that. The two of them were born 1990."	table; Person, Was born 1990; Alicia, no; Carlos, no; Freddy, no; Mary, yes; Sophia, no	correct
T2	training2	agree		no_neg		Tim and Tiffany agree on	who of the participants has chances of a career on TV.	Tim: \n"I would like to talk about the future prospects of our participants. What do you think Tiffany, who has chances of starting a TV career after the Glass House? I could imagine Sophia and Freddy's chances are good." \n\nTiffany: \n"Yes, I also think so. Both of them are very entertaining and could work as hosts on shows. For the others, I don't really see any potential for TV careers." \n\n…		correct
T3	training3	surprise		no_neg		Tim was surprised,	who of the participants found a treasure on the show.	Tim: \n"Tiffany, do you remember the episode in which Freddy found a treasure? The treasure was this box full of DVDs and microwave popcorn. Everyone was so excited. I must say, I did actually expect Freddy to be the one to find a treasure. He seems to be such a lucky devil."	table; Person, Found treasure; Alicia, no; Carlos, no; Freddy, yes; Mary, no; Sophia, no	false
T4	training4	SI				No participant will learn to play an instrument on the show.			table; Person, Learned to play an instrument; Alicia, no; Carlos, no; Freddy, no; Mary, no; Sophia, yes	false
