# Supplementary material for: The pragmatics of exhaustivity in embedded questions: an experimental comparison of know and predict in German and English
Source: Front Psychol. 2023 Sep 13;14:1148275. doi: 10.3389/fpsyg.2023.1148275 (PMC10525336; doi:10.3389/fpsyg.2023.1148275)
Supplement: Supplementary file 3 [file Data_Sheet_3.ZIP › Materials/Programme_to_run_experiment_online_and_stimuli/List4_English_final.xlsx]

## Sheet: Tabelle1
code		verb	reading	negation	item			answer	reality	expected answer
1*1	testitem_exh	know	SE	no_neg	only child	Tim knows	who of the participants is an only child.	Tim: \n"Oh yeah, on the topic of only children: I noticed that Alicia, Freddy and Carlos are all only children. I feel like you can really tell. However, Mary and Sophia have siblings. They aren't only children."	table; Person, Is only child; Alicia, yes; Carlos, yes; Freddy, yes; Mary, no; Sophia, no	correct
1*2	testitem_exh	know	SE	neg	lactose intolerant	Tim doesn't know	who of the participants is lactose intolerant.	Tim: \n"It's so annoying having food intolerances! I noticed that Mary, Freddy and Sophia are lactose intolerant. They always shared their lactase pills. Carlos and Alicia on the other hand, are not lactose intolarant. They can eat dairy products without any problems."	table; Person, Is lactose intolerant; Alicia, no; Carlos, no; Freddy, yes; Mary, yes; Sophia, yes	correct
1*3	testitem_exh	know	IE	no_neg	Star Wars	Tiffany knows	who of the participants is a Star Wars fan.	Tiffany: \n"Oh, I for one love Star Wars and I am looking forward to episode IX! I noticed that Carlos, Mary and Freddy are Star Wars fans as well. They are impatiently waiting for the new movie, too. About Alicia and Sophia I am not sure. I could not figure out whether they are Star Wars fans."	table; Person, Is a Star Wars fan; Alicia, no; Carlos, yes; Freddy, yes; Mary, yes; Sophia, no	correct
1*4	testitem_exh	know	IE	neg	fear of flying	Tiffany doesn't know	who of the participants has a fear of flying.	Tiffany: \n"Oh yeah, the one episode in which the participants had to fly in an airplane. I witnessed Alicia, Sophia and Carlos' fear of flying. The poor things still had to board the plane, though. But I am unsure about Freddy and Mary. I couldn't figure out whether they were afraid as well."	table; Person, Has fear of flying; Alicia, yes; Carlos, yes; Freddy, no; Mary, no; Sophia, yes	correct
1*5	testitem_exh	know	WE	no_neg	contact lenses	Tim knows	who of the participants wears contact lenses.	Tim: \n"Contact lenses are a great invention! They allow so much more flexibility than glasses. I noticed that Sophia, Freddy, Mary and Alicia wear contacts. That is why they have such bright blue eyes. Carlos does not wear contacts though. He has great eye sight."	table; Person, Wears contact lenses; Alicia, no; Carlos, no; Freddy, yes; Mary, no; Sophia, yes	correct
1*6	testitem_exh	know	WE	neg	sushi	Tim doesn't know	who of the participants likes sushi.	Tim: \n"I love Asian food, epecially sushi! I noticed that Freddy, Alicia, Carlos and Mary like sushi as well. They had quite a lengthy discussion about sushi once. Sophia, on the other hand is not a fan of Asian food and doesn't like sushi."	table; Person, Likes sushi; Alicia, yes; Carlos, no; Freddy, yes; Mary, no; Sophia, no	correct
1*7	testitem_exh	surprise	SE	no_neg	snake	Tiffany was surprised	who of the participants petted a snake on the show.	Tiffany: \n"I always enjoy the memories of the episode in which Freddy and Alicia petted a snake and the others were too afraid. I expected Freddy and Alicia to pet a snake, but I also expected Carlos and Sophia to pet a snake. I was under the impression that they would feel comfortable with reptiles."	table; Person, Petted snake; Alicia, yes; Carlos, no; Freddy, yes; Mary, no; Sophia, no	correct
1*8	testitem_exh	surprise	SE	neg	hookah	Tiffany wasn't surprised	who of the participants smoked hookah on the show.	Tiffany: \n"Tim, do you remember the episodes in which Sophia and Alicia smoked hookah and the other three left the house to set a statement against smoking? I expected Sophia and Alicia to smoke hookah, but I also expected Mary and Freddy to smoke. I was under the impression that they were not particularly health-conscious."	table; Person, Smoked hookah; Alicia, yes; Carlos, no; Freddy, no; Mary, no; Sophia, yes	correct
1*9	testitem_exh	surprise	WE_hom	no_neg	basketball	Tim was surprised	who of the participants played basketball on the show.	Tim: \n"Tiffany, do you remember the episode in which Alicia, Carlos and Sophia played basketball and the other two rather watched TV instead? I didn't expect Alicia, Carlos and Sophia to play basketball on the show. I was under the impression that they were incredibly unathletic."	table; Person, Played basketball; Alicia, yes; Carlos, yes; Freddy, no; Mary, no; Sophia, yes	correct
1*10	testitem_exh	surprise	WE_hom	neg	grasshopper	Tim wasn't surprised	who of the participants ate a grasshopper on the show.	Tim: \n"I often think back to the episode in which Freddy, Alicia and Mary bravely ate a grasshopper and the other two refused. I didn't expect Freddy, Alicia and Mary to eat a grasshopper. Usually, they are very picky eaters."	table; Person, Ate grasshopper; Alicia, yes; Carlos, no; Freddy, yes; Mary, yes; Sophia, no	correct
1*11	testitem_exh	surprise	WE_out	no_neg	pottery	Tiffany was surprised	who of the participant made a pottery mug on the show.	Tiffany: \n"Tim, do you remember the episode in which Sophia, Mary, Alicia and Carlos made a pottery mug and Freddy spent the time sleeping? I didn't expect Sophia and Mary to make a pottery mug, as I was under the impression that the two of them do not like manual work."	table; Person, Made pottery mug; Alicia, yes; Carlos, yes; Freddy, no; Mary, yes; Sophia, yes	correct
1*12	testitem_exh	surprise	WE_out	neg	picture	Tiffany wasn't surprised	who of the participants painted a picture on the show.	Tiffany: \n"Tim, do you remember the episode in which Freddy, Alicia, Carlos and Mary painted a picture and Sophia was lazing around on the couch? I didn't expect Freddy and Alicia to paint a picture. I considered those two quite uncreative."	table; Person, Painted picture; Alicia, yes; Carlos, yes; Freddy, yes; Mary, yes; Sophia, no	correct
1*13	testitem_exh	correctly predict	SE	no_neg	cookies	Tim correctly predicted	who of the participants would bake cookies on the show.	Dialogue from the first episode, in which the five participants had newly moved into the glass house. \n\nTiffany: \n"Tim, what's your prediction? Who of the participants will bake cookies on the show?" \n\nTim: \n"I am positive that Alicia, Mary and Carlos will bake cookies. Freddy and Sophia seem less into baking. The two of them won't bake cookies on the show."	table; Person, Baked cookies; Alicia, yes; Carlos, yes; Freddy, no; Mary, yes; Sophia, no	correct
1*14	testitem_exh	correctly predict	SE	neg	parachuting	Tim didn't predict correctly	who of the participants would go parachuting on the show.	Dialogue from the first episode, in which the five participants had newly moved into the glass house. \n\nTiffany: \n"Tim, what is your prediction? Who of the participants will go parachuting on the show?" \n\nTim: \n"Freddy, Alicia and Sophia seem fearless. These three will go parachuting. Mary and Carlos, on the other hand, seem to be afraid of heights. They will not go parachuting."	table; Person, Went parachuting; Alicia, yes; Carlos, no; Freddy, yes; Mary, no; Sophia, yes	correct
1*15	testitem_exh	correctly predict	IE	no_neg	elephant	Tiffany correctly predicted	who of the participants would ride an elephant on the show.	Dialogue from the first episode, in which the five participants had newly moved into the glass house. \n\nTim: \n"Tiffany, what's your prediction? Who of the participants will ride an elephant on the show?" \n\nTiffany: \n"Well, Carlos, Mary and Alicia love animals. The three of them will ride an elephant on the show and maybe Freddy and Sophia will ride an elephant, too."	table; Person, Rode elephant; Alicia, yes; Carlos, yes; Freddy, no; Mary, yes; Sophia, no	correct
1*16	testitem_exh	correctly predict	IE	neg	tattoo	Tiffany didn't predict correctly	who of the participants would get a tattoo on the show.	Dialogue from the first episode, in which the five participants had newly moved into the glass house. \n\nTim: \n"Tiffany, what is your prediction? Who of the participants will get a tattoo on the show?" \n\n Tiffany: \n"Well, I say Freddy, Carlos and Mary will get a tatoo. They seem to be up for anything. And maybe Alicia and Sophia will get a tattoo, too."	table; Person, Got tattoo; Alicia, no; Carlos, yes; Freddy, yes; Mary, yes; Sophia, no	correct
1*17	testitem_exh	correctly predict	WE	no_neg	cold	Tim correctly predicted	who of the participants would catch a cold during the show.	Dialogue from the first episode, in which the five participants had newly moved into the glass house. \n\nTiffany: \n"Tim, what is your prediction? Who of the participants will catch a cold during the show?" \n\nTim: \n"Well, Alicia, Mary, Carlos and Freddy seem to be a bit sensitive. The four of them will catch a cold. Sophia, on the other hand, seems quite robust. She will not catch a cold duri…	table; Person, Caught cold; Alicia, yes; Carlos, no; Freddy, no; Mary, yes; Sophia, no	correct
1*18	testitem_exh	correctly predict	WE	neg	lose temper	Tim didn't predict correctly	who of the participants would lose their temper on the show.	Dialogue from the first episode, in which the five participants had newly moved into the glass house. \n\nTiffany: \n"Tim, what is your prediction? Who of the participants will lose their temper on the show?" \n\nTim: \n"Sophia, Freddy, Alicia and Mary seem to be a bit choleric. They will lose their temper. Carlos, on the other hand, seems very composed. He will not lose his temper."	table; Person, Lost temper; Alicia, no; Carlos, no; Freddy, yes; Mary, no; Sophia, yes	correct
1*19	testitem_exh	agree	SE	no_neg	personality	Tiffany and Tim agree on	who of the participants has an annoying personality.	Tiffany: \n"What I really want to talk about: I can't help but think that Freddy has an incredibly annoying personality." \n\nTim: \n"Totallly! Thank you for addressing that! However, I also think that Mary and Alicia have annoying personalities." \n\nTiffany: \n"Yes, absolutely. I find Sophia and Carlos, on the other hand, very easy-going." \n\nTim: \n"Oh yeah, the two of them are really easy-go…		correct
1*20	testitem_exh	agree	SE	neg	karaoke	Tiffany and Tim don't agree on	who of the participants is a good singer.	Tiffany: \n"In the last episode, the participants had to sing karaoke. I noticed that Freddy and Sophia are amazing singers." \n\nTim: \n"You're right. But don't forget Mary. She sang incredibly beautiful as well." \n\nTiffany: \n"True, Mary is a good singer too. Alicia and Carlos' singing, on the other hand, was rather awful to listen to." \n\nTim: \n"Yeah, those two really should not sing at al…		correct
1*21	testitem_exh	agree	IE	no_neg	loser	Tim and Tiffany agree on	who of the participants is a sore loser.	Tim: \n"I would like to talk about the episode in which the participants played board games. I noticed that Freddy, Sophia and Alicia are rather sore losers. \n\nTiffany: \n"Absolutely! They could not handle losing at all. But what about Mary and Carlos? I cannot tell if they are sore losers." \n\nTim: \n"Yeah, difficult. I don't have an opinion on that either."		correct
1*22	testitem_exh	agree	IE	neg	dress style	Tim and Tiffany don't agree on	who of the participants dresses stylishly.	Tim: \n"Let's talk about the way the participants dress. I think that Alicia, Carlos and Sophia dress very stylishly." \n\nTiffany: \n"Totally! They all have a great taste. What do you think about Freddy and Mary? I do not really have an opinion about their style." \n\nTim: \n"Hmmm, yeah. I cannot make up my mind about their style either."		correct
1*23	testitem_exh	agree	WE	no_neg	humor	Tiffany and Tim agree on	who of the participants has a good sense of humor.	Tiffany: \n"I would like to talk about the sense of humor of our participants. In my opinion, Alicia, Mary and Sophia have a great sense of humor. Carlos, on the other hand is not funny at all." \n\nTim: \n"You are right. I also like Alicia's, Mary's and Sophia's humor a lot. But beside Carlos I thought Freddy isn't funny either." \n\nTiffany: \n"Hm, I don't have an opinion about Freddy."		correct
1*24	testitem_exh	agree	WE	neg	hairdo	Tiffany and Tim don't agree on	who of the participants has a great hairdo.	Tiffany: \n"On the topic of hairdos. So Sophia, Carlos and Freddy have great hairdos, while Alicia's hairdo is quite plain." \n\nTim: \n"Well, I also think that Sophia, Carlos and Freddy have quite a nice hairdo. However, apart from Alicia I think that Mary also needs a new haircut. Both of them do not look good with their current hairdo." \n\nTiffany: \n"Hm, I have no opinion about Mary in this …		correct
1*25	testitem_si	violation			miss families	Some participants will miss their families badly.			table; Person, Missed family badly; Alicia, yes; Carlos, yes; Freddy, yes; Mary, yes; Sophia, yes	correct
1*26	testitem_si	violation			dye hair	Some participants will dye their hair.			table; Person, Dyed hair; Alicia, yes; Carlos, yes; Freddy, yes; Mary, yes; Sophia, yes	correct
1*27	testitem_si	violation			play tricks	Some participants will play tricks on others.			table; Person, Played tricks on others; Alicia, yes; Carlos, yes; Freddy, yes; Mary, yes; Sophia, yes	correct
1*28	testitem_si	violation			bungee jump	Some participants will do a bungee jump.			table; Person, Did bungee jump; Alicia, yes; Carlos, yes; Freddy, yes; Mary, yes; Sophia, yes	correct
1*29	testitem_si	no_violation			trampoline	Some participants will jump on the trampoline every day.			table; Person, Jumped on trampoline every day; Alicia, yes; Carlos, yes; Freddy, no; Mary, no; Sophia, no	correct
1*30	testitem_si	no_violation			diary	Some participants will keep a diary.			table; Person, Kept diary; Alicia, no; Carlos, no; Freddy, yes; Mary, no; Sophia, yes	correct
1*31	testitem_si	no_violation			home workout	Some participants will do a home workout every day.			table; Person, Did homework every day; Alicia, no; Carlos, yes; Freddy, no; Mary, yes; Sophia, no	correct
1*32	testitem_si	no_violation			share reward	Some participants will share their rewards with the group.			table; Person, Shared rewards; Alicia, yes; Carlos, no; Freddy, no; Mary, no; Sophia, yes	correct
1*33	testitem_si	neg_baseline			instagram	Some participants will post stories on Instagram.			table; Person, Posted stories on Instagram; Alicia, no; Carlos, no; Freddy, no; Mary, no; Sophia, no	correct
1*34	testitem_si	neg_baseline			sunburn	Some participants will get a sunburn.			table; Person, Got sunburn; Alicia, no; Carlos, no; Freddy, no; Mary, no; Sophia, no	correct
1*35	testitem_si	neg_baseline			intermittent fasting	Some participants will do intermittent fasting.			table; Person, Did intermittent fasting; Alicia, no; Carlos, no; Freddy, no; Mary, no; Sophia, no	correct
1*36	testitem_si	neg_baseline			help with quests	Some participants will help others with their quests.			table; Person, Helped others with quests; Alicia, no; Carlos, no; Freddy, no; Mary, no; Sophia, no	correct
37	filler	know	na	no_neg		Tim knows	where Freddy went on vacation recently.	Tim: \n"Freddy always talks about how great his vacations are. On his last vacation, he was on Madeira Island. He really liked it there."	Location of Freddy's last vacation: Madeira Island.	correct	no table
38	filler	know	na	no_neg		Tiffany doesn't know	which ice cream flavor Sophia likes the most.	Tiffany: \n"Sophia loves ice cream. She could always eat it and she likes stracciatella best."	Sophia's favorite ice cream flavor: stracciatella	false	no table
39	filler	know	na	no_neg		Tim knows	for how long Freddy has been single.	Tim: \n"Freddy hasn't had much luck with women in a while. He's been single for four years now. Poor guy!"	Amount of years Freddy has been single: three	false	no table
40	filler	surprise	na	no_neg		Tiffany was surprised	who of the participants kissed on the show.	Tiffany: \n"Oh, I want to say something concerning Alicia and Carlos' kiss. I didn't expect Alicia and Carlos to kiss. I hadn't noticed that these two liked each other."	People who kissed on the show: Alicia and Carlos	correct	no table
41	filler	surprise	na	neg		Tiffany wasn't surprised	who of the participants did a headstand on the show.	Tiffany: \n"Concerning Mary's headstand: It was to be expected. I, anyhow, expected Mary to do a headstand. She always does difficult Yoga exercizes."	table; Person, Did headstand; Alicia, no; Carlos, no; Freddy, no; Mary, yes; Sophia, no	correct
42	filler	surprise	na	no_neg		Tim was surprised	who of the participants organized a trip on the show.	Tim: \n"So Sophia organized this really cool trip for the whole group. I didn't expect her to organize a trip. It doesn't really seem her type to do things like that."	table; Person, Organized trip; Alicia, no; Carlos, no; Freddy, no; Mary, no; Sophia, yes	correct
43	filler	correctly predict	na	no_neg		Tim correctly predicted	who would be the person who wins at Monopoly.	Dialogue from the first episode, in which the five participants had newly moved into the glass house. \n\nTiffany: \n"Tim, what is your prediction? Who of the participants will win at Monopoly?" \n\nTim: \n"I am under the impression that Sophia is a good player. I say she will win at Monopoly."	Participant who won at Monopoly: Sophia	correct	no table
44	filler	correctly predict	na	neg		Tim didn't predict correctly	who would be the person who shears sheep on the show.	Dialogue from the first episode, in which the five participants had newly moved into the glass house. \n\nTiffany: \n"Tim, what is your prediction? Who of the participants will be the one to shear a sheep during the long night of animalistic dares?" \n\nTim: \n"I have quite a clear intuition on that one: Alicia will be the one to shear a sheep."	Participant who sheared a sheep during the long night of animalistic dares: Freddy	correct	no table
45	filler	correctly predict	na	neg		Tiffany didn't predict correctly	who of the participants would go in the hot tub on the show.	Dialogue from the first episode, in which the five participants had newly moved into the glass house. \n\nTim: \n"Tiffany, what is your prediction? Who of the participants will go in the hot tub on the show?" \n\nTiffany: \n"That's an easy question to answer. All of them will go in the hot tub. It's a great group activity and who doesn't like hot tubs?!"	table; Person, Went in the hot tub; Alicia, yes; Carlos, yes; Freddy, yes; Mary, yes; Sophia, yes	false
46	filler	agree	na	no_neg		Tiffany and Tim agree on	whether Freddy is a good dancer.	Tiffany: \n"I would like to talk about Freddy's dancing skills one more time. I think he's a great dancer." \n\nTim: \n"Totally. Whenever I see Freddy dance, I feel like joining in." \n\nTiffany: \n"I can imagine. He really has the rhythm in his blood."		correct
47	filler	agree	na	neg		Tiffany and Tim don't agree on	whether the dares on the show are spectacular enough.	Tiffany: \n"On the topic of dares: I think they're not spectacular enough. I hope we'll have more extreme dares next season." \n\nTim: \n"Really? You think? I thought the dares on the show were spectacular enough. Think back to the grasshoppers!" \n\nTiffany: \n"I didn't think they were spectacular. We should do something with fire or wild animals for once."		correct
48	filler	agree	na	no_neg		Tiffany and Tim agree on	whether the glass house is furnished nicely.	Tiffany: \n"I would like to come to talk about the furniture in the glass house. I am not so delighted about how the house is furnished this season." \n\nTim: \n"What, really? How come? It's furnished so nicely and really modern. And there's a lot of light thanks to the many windows. I really like the furnishing." \n\nTiffany: \n"No, I wouldn't consider that nice.		false
49	filler	party				No participant will throw a party on the show.			table; Person, Organized a party on the show; Alicia, yes; Carlos, no; Freddy, no; Mary, no; Sophia, no	false
50	filler	fridge				No participant will clean the fridge.			table; Person, Cleaned fridge; Alicia, no; Carlos, no; Freddy, no; Mary, no; Sophia, no	correct
T1	training1	know		neg		Tiffany doesn't know	who of the participants was born 1990.	Tiffany: \n"Give me a moment to think. So Carlos and Sophia are the youngest on the show. You can clearly see that. The two of them were born 1990."	table; Person, Was born 1990; Alicia, no; Carlos, no; Freddy, no; Mary, yes; Sophia, no	correct
T2	training2	agree		no_neg		Tim and Tiffany agree on	who of the participants has chances of a career on TV.	Tim: \n"I would like to talk about the future prospects of our participants. What do you think Tiffany, who has chances of starting a TV career after the Glass House? I could imagine Sophia and Freddy's chances are good." \n\nTiffany: \n"Yes, I also think so. Both of them are very entertaining and could work as hosts on shows. For the others, I don't really see any potential for TV careers." \n\n…		correct
T3	training3	surprise		no_neg		Tim was surprised,	who of the participants found a treasure on the show.	Tiffany: \n"Tim, do you remember the episode in which Freddy found a treasure? The treasure was this box full of DVDs and microwave popcorn. Everyone was so excited. I must say, I did actually expect Freddy to be the one to find a treasure. He seems to be such a lucky devil."	table; Person, Found treasure; Alicia, no; Carlos, no; Freddy, yes; Mary, no; Sophia, no	false
T4	training4	SI				No participant will learn to play an instrument on the show.			table; Person, Learned to play an instrument; Alicia, no; Carlos, no; Freddy, no; Mary, no; Sophia, yes	false
