# Supplementary material for: The pragmatics of exhaustivity in embedded questions: an experimental comparison of know and predict in German and English
Source: Front Psychol. 2023 Sep 13;14:1148275. doi: 10.3389/fpsyg.2023.1148275 (PMC10525336; doi:10.3389/fpsyg.2023.1148275)
Supplement: Supplementary file 3 [file Data_Sheet_3.ZIP › Materials/Programme_to_run_experiment_online_and_stimuli/Auswertung_Wett2_Rolle1.xlsx]

## Sheet: Tabelle1
sex	age	native language	highest degree	field of study	comment by participant	Order	Number	Type	submitted or not	starter cash	list
										500		Lists:	submitted	not
							01_know_SE_no_neg_	Testitem		0		Testitem	20	0
							02_know_SE_neg_	Testitem		0		Filler notwon	-10	0
							03_know_IE_no_neg_	Testitem		0		Filler won	20	0
							04_know_IE_neg	Testitem		0
							05_know_WE_no_neg	Testitem		0
							06_know_WE_neg	Testitem		0
							07_surprise_SE_no_neg	Testitem		0
							08_surprise_SE_neg	Testitem		0
							09_surprise_WEhom_no_neg	Testitem		0
							10_surprise_WEhom_neg	Testitem		0
							11_surprise_WEdis_no_neg	Testitem		0
							12_ surprise_WEdis_neg	Testitem		0
							13_predict_SE_no_neg	Testitem		0
							14_predict_SE_neg	Testitem		0
							15_predict_IE_no_neg	Testitem		0
							16_predict_IE_neg	Testitem		0
							17_predict_WE_no_neg	Testitem		0
							18_predict_WE_neg	Testitem		0
							19_agree_SE_no_neg	Testitem		0
							20_agree_SE_neg	Testitem		0
							21_agree_IE_no_neg	Testitem		0
							22_agree_IE_neg	Testitem		0
							23_agree_WE_no_neg	Testitem		0
							24_agree_WE_neg	Testitem		0
							25_vio	Testitem		0
							26_vio	Testitem		0
							27_vio	Testitem		0
							28_vio	Testitem		0
							29_novio	Testitem		0
							30_novio	Testitem		0
							31_novio	Testitem		0
							32_novio	Testitem		0
							33_negbase	Testitem		0
							34_negbase	Testitem		0
							35_negbase	Testitem		0
							36_negbase	Testitem		0
							37	Filler won		0
							38	Filler notwon		0
							39	Filler notwon		0
							40	Filler won		0
							41	Filler won		0
							42	Filler won		0
							43	Filler won		0
							44	Filler won		0
							45	Filler notwon		0
							46	Filler won		0
							47	Filler won		0
							48	Filler notwon		0
							49	Filler notwon		0
							50	Filler won		0
							Summe			500
							T1
							T2
							T3
